# Supplementary material for: Proteomic characterization of Lysinibacillus reveals early-stage PET biodegradation potential
Source: Front Microbiol. 2026 Mar 24;17:1802173. doi: 10.3389/fmicb.2026.1802173 (PMC13053498; doi:10.3389/fmicb.2026.1802173)
Supplement: Supplementary file 3 [file Table_3.XLSX]

## Sheet: Soil
Table S3. Identification of proteins in soil samples
Abbreviations used: Theoretical molecular weight (ThMw), theoretical isoelectric point (Th pI)
Spot in 2D-DIGE gels	Protein name	Microorganism	Score	Th Mw (Da)	Th pI	NCBI Accession no.	Function	Possible degradation of plastics	Reference
S1	OB-fold nucleic acid binding domain-containing protein	Streptomyces alkaliphilus	92	28617	10.7	WP_228454411.1	Metabolism of nucleotides and nucleic acids
S2	SPFH domain-containing protein	Pedobacter kyonggii	78	71416	5.69	WP_131029988.1	Membrane protein
S3	GntR family transcriptional regulator	Paenibacillus ihbetae	95	13944	4.98	WP_077568328.1	Transcriptional regulator
S4	Peroxiredoxin	Bacillaceae	95	20327	4.44	WP_004224676.1	Membrane bioenergetics
S5	Thiol peroxidase	Lysinibacillus	112	18168	4.56	WP_004226187.1	Adaptation to atypical conditions
S6	Glycosyltransferase	Clostridium estertheticum	100	50696	8.96	WP_220712252.1	Metabolism of carbohydrates
S7	VOC family protein	Lysinibacillus sp. JK80	97	16064	4.5	WP_269898045.1	Detoxification	•	Jamal and Ahmad, 2022
S8	Peroxiredoxin C	Enterobacter	120	22356	5.24	WP_088220261.1	Membrane bioenergetics
S9	Hypothetical protein	Pediococcus pentosaceus	93	7351	7.66	WP_199875935.2	Uncharacterized
S10	ATP-dependent Clp endopeptidase proteolytic subunit ClpP	Bacillaceae	114	21671	5.43	WP_008173241.1	Adaptation to atypical conditions
S11	Amidohydrolase family protein	Pseudomonas sp. TH03	83	36981	5.44	WP_201255878.1	Detoxification	•	Sugrue et al., 2015; Tournier et al., 2023
S12	Nitrogenase component 1	Anaeromusa sp.	86	47254	5.94	WP_300067420.1	Nitrogen cycle
S13	50S ribosomal protein L10	Lysinibacillus	103	17866	5.22	WP_004233596.1	Protein synthesis
S14	Fe-Mn family superoxide dismutase	Pseudomonas sp	96	22089	5.71	WP_103387413.1	Adaptation to atypical conditions	•	Esmaeili et al., 2013
S15	Hypothetical protein CBC25_00850	Pelagibacteraceae bacterium	86	26211	5.42	OUU53388.1	Uncharacterized
S16	Hypothetical protein HMPREF0490_00663	Lachnospiraceae bacterium	83	255711	4.73	EGC75465.1	Uncharacterized
S17	DUF397 domain-containing protein	Solwaraspora sp. WMMD1047	87	6758	10.75	WP_278094504.1	Detoxification
S18	D-alanyl-D-alanine carboxypeptidase	Klebsiella aerogenes	120	38683	6.54	VEC57885.1	Cell wall and membrane processes	•	Tournier et al., 2023
S19	Flagellin	Pseudomonas	103	55226	5.49	WP_094951606.1	Mobility and chemotaxis
S20	Universal stress protein	Leisingera sp.	85	14684	6.1	WP_291734536.1	Adaptation to atypical conditions
S21	Superoxide dismutase	Lysinibacillus xylanilyticus	116	22170	4.95	WP_268639478.1	Adaptation to atypical conditions	•	Esmaeili et al., 2013
S22	TerD family protein	Buttiauxella	203	20499	4.69	WP_064548096.1	Detoxification
S23	Hydroxymethylglutaryl-CoA lyase	Lysobacter sp.	74	31260	5.69	WP_043958253.1	Energy metabolism	•
S24	Flagellin	Pseudomonas veronii	121	54983	5.47	WP_046382513.1	Mobility and chemotaxis
S25	Serine--tRNA ligase	Pediococcus pentosaceus	92	48257	5.29	WP_069825454.1	Metabolism of carbohydrates and related molecules	•	Kushwaha et al., 2023
S26	Phosphopyruvate hydratase	Buttiauxella	136	45389	5.22	WP_064543870.1	Protein synthesis
S27	Superoxide dismutase Fe	Buttiauxella noackiae	78	21437	5.29	WP_064554305.1	Adaptation to atypical conditions	•	Esmaeili et al., 2013
S28	Peroxiredoxin	Pseudomonas	85	22034	5.11	WP_247396286.1	Membrane bioenergetics
S29	Lysophospholipid acyltransferase	Corynebacterium flavescens	98	27995	9.38	WP_301506672.1	Cell wall and membrane processes	•	Tournier et al., 2023
S30	Autonomous glycyl radical cofactor GrcA	Buttiauxella	139	14295	5.24	WP_064544347.1	Adaptation to atypical conditions

## Sheet: Plastic
Table S3. Identification of proteins in samples of plastic
Abbreviations used: Theoretical molecular weight (ThMw), theoretical isoelectric point (Th pI)
Spot in 2D-DIGE gels	Protein name	Microorganism	Score	Th Mw (Da)	Th pI	NCBI Accession no.	Function	Possible degradation of plastics	Reference
P1	Hypothetical protein AM410_12720	Enterobacter cloacae	88	26116	6.54	AWC87368.1	Uncharacterized
P2	DNA helicase IV	Klebsiella aerogenes	96	78362	6.68	WP_032714177.1	DNA replication
P2b	Glycoside hydrolase family 3	Uncultured Eubacterium sp.	92	91180	5.27	WP_297126100.1	Detoxification	•	Tournier et al., 2023
P3	Hypothetical protein	Campylobacter sp.	104	305464	6.07	WP_142930401.1	Uncharacterized
P4	Kinesin	Mesorhizobium sp.	105	223731	5.12	WP_286459569.1	Cell cycle control
P5	Phage tail protein	Shinella sp.	96	15529	6.84	MDC7256288.1	Depolymerase	•	Knecht et al., 2020; Tian et al., 2023
P6	Metalloregulator ArsR/SmtB family transcription factor	Tateyamaria sp.	83	14576	5.06	WP_299614984.1	Replication/Tanscription
P7	Thiol peroxidase	Lysinibacillus sp.	93	18196	4.76	WP_142508783.1	Adaptation to atypical conditions
P8	PTS glucose transporter subunit IIA	Klebsiella pneumoniae	97	7054	5.37	PLM81294.1	Metabolism of carbohydrates
P9	Peroxiredoxin C	Enterobacter hormaechei	144	22256	5.12	WP_058673160.1	Membrane bioenergetics
P10	Flagellin	Enterobacter sp.	116	28877	5.55	WP_282454298.1	Mobility and chemotaxis
P11	Flagellin	Enterobacter sp.	167	28877	5.55	WP_282454298.2	Mobility and chemotaxis
P12	Peroxiredoxin	Aneurinibacillus sp.	95	20136	4.86	WP_272561754.1	Membrane bioenergetics
P13	rho guanine nucleotide exchange factor 6	Neolamprologus brichardi	91	86770	6.28	XP_006781290.1	Intracellular signaling
P14	Tyrosine-type recombinase/integrase	Enterococcus sp.	69	7292	7.96	MBO0464244.1	Horizontal gene transfer
P14b	GNAT family N-acetyltransferase	Oscillospiraceae bacterium	84	25260	5.42	MBE6811381.1	Cell regulation and antibiotic resistance
P15	Hypothetical protein DXB41_06395	Segatella copri	89	22660	10.15	RGN83668.1	Uncharacterized
P15b	Antitoxin	Streptomyces chryseus	77	8509	4.95	WP_138894357.1	Adaptation to atypical conditions
P16	Autotransporter serine protease fusolisin	Fusobacterium sp.	105	113894	6.53	WP_293995321.1	Protease	•	Kushwaha et al., 2023
P16b	Alanine dehydrogenase	Lysinibacillus pakistanensis	96	39436	5.33	WP_283869159.1	Amino acid metabolism
P17	Type VI secretion system tube protein Hcp	Enterobacter hormaechei	103	16423	6.04	WP_141192667.1	Secretion of effectors
P18	(S)-acetoin forming diacetyl reductase	Enterobacter cloacae	111	26955	5.17	WP_063429377.1	Fermentation
P18b	DEAD/DEAH box helicase	Seohaeicola saemankumensis	93	46625	10.02	WP_230798727.1	DNA replication
P19	N-acetyltransferase	Pseudomonas	95	14166	7.67	WP_025257849.1	Acetyl group transfer
P19b	Hypothetical protein	Limosilactobacillus mucosae	87	26184	9.57	WP_270638095.1	Uncharacterized
P20	NAD(P)H:quinone oxidoreductase	Enterobacter	125	20844	5.78	WP_014169491.1	Detoxificación redox	•	Mohamed et al., 2024
P21	Phosphopyruvate hydratase	Enterobacter hormaechei	95	45605	5.13	WP_250127487.1	Glycolysis
P22	Maltose/maltodextrin ABC transporter substrate-binding protein MalE	Enterobacter sp.	112	43320	7.67	WP_032679380.1	Sugar transportation
P23	Maltose/maltodextrin ABC transporter substrate-binding protein MalE	Enterobacter ludwigii	169	43275	7.67	WP_047954915.1	Sugar transportation
P24	(S)-acetoin forming diacetyl reductase	Enterobacter mori	155	26894	6.17	PWG72133.1	Fermentation
P24b	(S)-acetoin forming diacetyl reductase	Enterobacter bugandensis	107	26882	5.78	WP_227442105.1	Fermentation
P25	D-tyrosyl-tRNA(Tyr) deacylase	Syntrophaceae bacterium	73	16731	6.62	OPY93381.1	Protein synthesis
P26	Microvirus H family protein	Hakubanella thermoalkaliphilus	79	10614	5.82	WP_258190111.1	Viral structure
P26b	GTP-binding protein	Ruminococcus sp.	72	104965	5.06	RGH65567.1	Cell signaling
P27	Hypothetical protein ACD_8C00078G0002	Uncultured bacterium	85	3457	9.87	EKE19951.1	Uncharacterized
P27b	LysR family transcriptional regulator	Salinisphaera hydrothermalis	70	33066	5.99	WP_037335036.1	Gene regulation
P28	Hypothetical protein	Myxococcus	73	14471	4.99	WP_141647513.1	Uncharacterized
P28b	Hsp20/alpha crystallin family protein	Pseudomonas helleri	89	17519	5.1	WP_153439429.1	Adaptation to atypical conditions
P29	Metalloregulator ArsR/SmtB family transcription factor	Paenibacillus luteus	79	13078	5.57	WP_141500062.1	Metal-responsive regulator
P29b	DUF4142 domain-containing protein	Adhaeribacter radiodurans	79	21981	5.68	WP_182412561.1	Uncharacterized
P30	NAD(P)H:quinone oxidoreductase	Enterobacter	106	20844	5.78	WP_014169491.1	Detoxificación redox	•	Mohamed et al., 2024
