# Supplementary material for: Proteomic characterization of Lysinibacillus reveals early-stage PET biodegradation potential
Source: Front Microbiol. 2026 Mar 24;17:1802173. doi: 10.3389/fmicb.2026.1802173 (PMC13053498; doi:10.3389/fmicb.2026.1802173)
Supplement: Supplementary file 4 [file Table_4.XLSX]

## Sheet: Proteins in Lysinibacillus
Table S4. Identification of proteins in Lysinibacillus. Proteins expressed by Lysinibacillus when cultured in the presence of PET as the sole carbon source
Abbreviations used: Theoretical molecular weight (ThMw), theoretical isoelectric point (Th pI)
Spot in 2D-DIGE gels	Protein name	NCBI Accession no.	Th Mw (Da)	Th pI	Function	Possible degradation of plastics	Reference
R2.1	D-aminoacyl-tRNA deacylase	DTD_ALBFT	16810	6.92	DNA replication and repair
R2.2	Uridylate kinase	PYRH_NITMU	26027	5.14	Nucleotide metabolism
R2.3	Peptide methionine sulfoxide reductase MsrB	MSRB_SACD2	15537	5.39	Hydrolase	•	Aussel and Ezraty, 2021
R2.4	Uncharacterized protein in sul1 3'region (Fragment)	YPS1_ECOLX	8609	4.24	Uncharacterized
R2.5	5a,11a-dehydrotetracycline/5a,11a-dehydrooxytetracycline reductase	OXYR_STRR1	15955	7.9	Biosynthesis of other secondary metabolites
R2.6	ATP synthase gamma chain	ATPG_COXBN	32764	7.66	Energy metabolism
R2.7	Phosphoadenosine 5'-phosphosulfate reductase	CYSH_BAUCH	28394	8.36	Hydrolase	•	Fu et al., 2018
R2.8	Peptide methionine sulfoxide reductase MsrB	MSRB_SACD2	15537	5.39	Hydrolase	•	Aussel and Ezraty, 2021
R2.9	Phosphate import ATP-binding protein PstB	PSTB_CHESB	32557	5.63	ABC transporters
R2.10	UPF0270 protein PMI2817	Y2817_PROMH	8328	4.47	Uncharacterized
R2.11	Putative transport protein YhhT	YHHT_ECO57	38610	10.1	Uncharacterized
R2.12	Fumarate reductase subunit C	FRDC_SERP5	14406	10.07	Carbohydrate metabolism
R2.13	Protein YhgP	YHGP_ECOLI	1043	6.49	Uncharacterized
R2.14	Ribosomal RNA small subunit methyltransferase H	RSMH_NITV9	39569	7.7	Translation/Stress Adaptation
R2.15	Antitoxin HipB	HIPB_ECOL6	10817	4.93	Stress Adaptation
R2.16	DNA-directed RNA polymerase subunit omega	RPOZ_LACAC	8140	5.53	Transcription/DNA replication and repair
R2.17	Tautomerase YrdN	YRDN_BACSU	14730	5.17	Hydrolase	•	van der Kamp, 2013
R2.18	Large ribosomal subunit protein uL30	RL30_STRA1	6309	9.99	Translation
R2.19	UPF0145 protein Patl_2194	Y2194_PSEA6	11504	4.62	Uncharacterized
R2.20	ATP synthase subunit b	ATPF_STRS2	18899	4.83	Energy metabolism
R2.21	Succinate--CoA ligase [ADP-forming] subunit beta	SUCC_XANC8	41575	4.85	Carbohydrate metabolism
R2.22	Uncharacterized protein in sul1 3'region (Fragment)	YPS1_ECOLX	8609	4.24	Uncharacterized
R2.23	Uncharacterized protein in sul1 3'region (Fragment)	YPS1_ECOLX	8609	4.24	Uncharacterized
R2.24	ATP phosphoribosyltransferase	HIS1_XYLF2	33846	5.9	Amino acid metabolism
R2.25	Peptide methionine sulfoxide reductase MsrB	MSRB_SACD2	15537	5.39	Hydrolase	•	Aussel and Ezraty, 2021
R2.26	Peptide methionine sulfoxide reductase MsrB	MSRB_SACD3	15537	5.39	Hydrolase	•	Aussel and Ezraty, 2021
R2.27	Putative regulatory protein Amet_2791	Y2791_ALKMQ	10173	6.74	Uncharacterized
R2.28	Argininosuccinate synthase	ASSY_PROM5	44800	5.74	Amino acid metabolism
R2.29	Maleamate amidohydrolase	NICF_PSEPK	23027	6.13	Hydrolase	•	Pérez-García et al., 2025
R2.30	Uncharacterized protein HI_0219	Y219_HAEIN	23437	7.74	Uncharacterized
R2.31	Ferredoxin-3	FER3_RHOCA	11325	4.74	Photosynthesis
R2.32	Ferredoxin-3	FER3_RHOCA	11325	4.74	Photosynthesis
R2.33	Nucleoid-associated protein Cpar_0834	Y834_CHLP8	11793	4.59	Uncharacterized
R2.34	Small ribosomal subunit protein uS17	RS17_CHLTE	10183	9.9	Translation
R2.35	High frequency lysogenization protein HflD homolog	HFLD_VIBA3	22666	9.3	Uncharacterized
R2.36	Small ribosomal subunit protein uS17	RS17_MYCGA	9872	10.41	Translation
