# Supplementary material for: Proteomic characterization of Lysinibacillus reveals early-stage PET biodegradation potential
Source: Front Microbiol. 2026 Mar 24;17:1802173. doi: 10.3389/fmicb.2026.1802173 (PMC13053498; doi:10.3389/fmicb.2026.1802173)
Supplement: Supplementary file 5 [file Table_5.XLSX]

## Sheet: Table S5
id	length	motif_seq	motif_pos_1based	has_HGG_pm100	His_within_+200	Asp_or_Glu_pm200	signal_peptide_pred	cysteines_count	score	priority
WP_016992931.1	698	GGSSG	360	False	True	True	True	0	4	High
WP_036075771.1	451	GMSLG	395	False	True	True	True	1	4	High
WP_036079417.1	786	GGSYG	697	False	False	True	True	0	3	High
WP_036080981.1	202	GSSSG	61	False	True	True	True	2	4	High
WP_016991854.1	316	GASAG	152	True	True	True	False	6	5	Medium
WP_036075855.1	323	GKSVG	199	True	True	True	False	9	5	Medium
WP_036076472.1	326	GYSEG	284	True	True	True	False	3	5	Medium
WP_036076626.1	250	GFSLG	76	True	True	True	False	1	5	Medium
WP_036077736.1	237	GASKG	52	True	True	True	False	0	5	Medium
WP_036079320.1	326	GLSQG	151	True	True	True	False	2	5	Medium
WP_036079653.1	313	GASGG	154	True	True	True	False	6	5	Medium
WP_036080614.1	305	GDSAG	154	True	True	True	False	1	5	Medium
WP_209420815.1	279	GISSG	121	True	True	True	False	0	5	Medium
WP_004224247.1	74	GVSGG	31	False	True	True	False	2	2	Low
WP_004225641.1	129	GFSKG	34	False	True	True	False	0	2	Low
WP_004225706.1	487	GGSSG	150	False	True	True	False	3	2	Low
WP_004226227.1	318	GGSGG	199	False	True	True	False	3	2	Low
WP_004226902.1	45	GVSFG	24	False	False	True	False	1	1	Low
WP_004228035.1	236	GHSLG	87	False	True	True	False	1	2	Low
WP_004229167.1	99	GFSKG	88	False	True	True	False	0	2	Low
WP_004229711.1	266	GVSVG	127	False	True	True	False	2	2	Low
WP_004229711.1	266	GQSKG	249	False	False	True	False	2	1	Low
WP_004231533.1	333	GVSSG	88	False	True	True	False	3	2	Low
WP_004232644.1	393	GESHG	7	False	True	True	False	3	2	Low
WP_004232644.1	393	GDSIG	216	False	True	True	False	3	2	Low
WP_004232644.1	393	GMSTG	302	False	True	True	False	3	2	Low
WP_004232676.1	289	GWSMG	147	False	True	True	False	1	2	Low
WP_004233143.1	112	GESEG	58	False	False	True	False	0	1	Low
WP_004233392.1	159	GGSLG	108	False	True	True	False	0	2	Low
WP_004233542.1	406	GSSSG	38	False	False	True	False	2	1	Low
WP_004233542.1	406	GSSDG	44	False	False	True	False	2	1	Low
WP_004233542.1	406	GSSIG	67	False	False	True	False	2	1	Low
WP_004233581.1	158	GYSLG	89	False	True	True	False	1	2	Low
WP_004233590.1	177	GSSGG	90	False	True	True	False	0	2	Low
WP_004233625.1	209	GQSRG	127	False	True	True	False	0	2	Low
WP_004233626.1	207	GASVG	11	False	True	True	False	0	2	Low
WP_004233781.1	414	GGSQG	181	False	True	True	False	3	2	Low
WP_004233999.1	487	GHSEG	255	False	True	True	False	3	2	Low
WP_004269446.1	284	GVSEG	48	False	True	True	False	3	2	Low
WP_008176446.1	456	GLSYG	182	False	True	True	False	3	2	Low
WP_009371001.1	191	GSSLG	9	False	True	True	False	3	2	Low
WP_009371001.1	191	GASVG	40	False	True	True	False	3	2	Low
WP_009374053.1	277	GISWG	160	False	True	True	False	1	2	Low
WP_009374061.1	179	GESIG	58	False	True	True	False	0	2	Low
WP_009374075.1	306	GDSNG	220	False	True	True	False	1	2	Low
WP_009374080.1	68	GMSCG	10	False	True	True	False	2	2	Low
WP_009374137.1	56	GYSGG	25	False	False	False	False	1	0	Low
WP_016991513.1	124	GLSYG	43	False	True	True	False	4	2	Low
WP_016991572.1	403	GESLG	288	False	True	True	False	3	2	Low
WP_016991584.1	1010	GSSNG	946	False	False	True	False	2	1	Low
WP_016991614.1	481	GISIG	383	False	False	True	False	2	1	Low
WP_016991622.1	441	GLSAG	101	False	True	True	False	2	2	Low
WP_016991675.1	208	GLSIG	49	False	True	True	False	2	2	Low
WP_016991839.1	294	GSSSG	28	False	True	True	False	1	2	Low
WP_016991868.1	774	GPSAG	676	False	True	True	False	3	2	Low
WP_016991894.1	429	GMSKG	72	True	True	True	False	0	5	Low
WP_016991950.1	260	GMSEG	182	False	True	True	False	7	2	Low
WP_016992022.1	406	GWSLG	21	False	False	True	False	3	1	Low
WP_016992070.1	335	GISLG	27	False	True	True	False	1	2	Low
WP_016992070.1	335	GISAG	96	False	True	True	False	1	2	Low
WP_016992091.1	198	GYSKG	41	False	True	True	False	1	2	Low
WP_016992164.1	291	GISLG	10	False	True	True	False	1	2	Low
WP_016992217.1	512	GQSVG	313	False	True	True	False	11	2	Low
WP_016992221.1	211	GLSIG	49	False	False	True	False	3	1	Low
WP_016992243.1	248	GGSGG	101	False	True	True	False	0	2	Low
WP_016992312.1	487	GNSTG	461	False	True	True	False	0	2	Low
WP_016992314.1	657	GASVG	354	False	True	True	False	2	2	Low
WP_016992347.1	523	GHSFG	10	False	True	True	False	1	2	Low
WP_016992437.1	311	GASYG	99	False	True	True	False	2	2	Low
WP_016992445.1	718	GISVG	333	False	True	True	False	4	2	Low
WP_016992448.1	440	GFSSG	283	False	True	True	False	0	2	Low
WP_016992448.1	440	GISLG	351	False	True	True	False	0	2	Low
WP_016992658.1	179	GVSAG	79	False	True	True	False	0	2	Low
WP_016992695.1	239	GMSRG	118	False	True	True	False	0	2	Low
WP_016992711.1	506	GASLG	68	False	True	True	False	2	2	Low
WP_016992734.1	269	GFSAG	42	False	True	True	False	0	2	Low
WP_016992735.1	202	GWSIG	175	False	True	True	False	1	2	Low
WP_016992872.1	489	GISHG	141	False	True	True	False	4	2	Low
WP_016992885.1	459	GASIG	21	False	True	True	False	2	2	Low
WP_016992995.1	197	GRSEG	138	False	True	True	False	1	2	Low
WP_016993346.1	378	GFSFG	363	False	False	True	False	0	1	Low
WP_016993502.1	170	GESAG	94	False	True	True	False	7	2	Low
WP_016993588.1	210	GFSIG	53	False	True	True	False	2	2	Low
WP_016993589.1	378	GFSVG	191	False	False	True	False	2	1	Low
WP_016993793.1	198	GQSVG	110	False	False	True	False	1	1	Low
WP_016993877.1	515	GESVG	317	True	True	True	False	3	5	Low
WP_016993902.1	658	GDSAG	432	False	True	True	False	0	2	Low
WP_016993904.1	96	GFSLG	40	False	True	True	False	0	2	Low
WP_016993913.1	264	GASSG	27	False	True	True	False	1	2	Low
WP_016993927.1	198	GGSNG	151	False	True	True	False	2	2	Low
WP_016993952.1	594	GVSVG	215	False	True	True	False	2	2	Low
WP_016994084.1	692	GLSAG	161	False	True	True	False	13	2	Low
WP_016994105.1	445	GLSMG	391	False	True	True	False	4	2	Low
WP_016994140.1	159	GLSLG	33	False	True	True	False	2	2	Low
WP_016994175.1	143	GQSVG	127	False	False	True	False	0	1	Low
WP_016994242.1	522	GRSFG	40	False	True	True	False	2	2	Low
WP_016994277.1	306	GASTG	206	False	True	True	False	0	2	Low
WP_016994367.1	451	GSSLG	150	False	True	True	False	7	2	Low
WP_016994403.1	327	GESSG	112	False	True	True	False	1	2	Low
WP_016994456.1	230	GLSVG	92	False	True	True	False	0	2	Low
WP_016994497.1	202	GDSGG	188	False	False	True	False	1	1	Low
WP_016994562.1	384	GTSTG	201	False	True	True	False	2	2	Low
WP_016994628.1	338	GTSVG	237	False	True	True	False	0	2	Low
WP_016994646.1	647	GFSAG	324	False	False	True	False	2	1	Low
WP_016994728.1	272	GSSTG	91	False	True	True	False	3	2	Low
WP_016994743.1	353	GHSLG	282	False	True	True	False	1	2	Low
WP_016994760.1	430	GASTG	40	False	True	True	False	0	2	Low
WP_016994865.1	459	GISIG	244	False	True	True	False	4	2	Low
WP_016994918.1	259	GFSGG	145	False	True	True	False	1	2	Low
WP_016994923.1	366	GASKG	79	False	True	True	False	4	2	Low
WP_016995007.1	260	GSSKG	14	False	True	True	False	5	2	Low
WP_016995193.1	379	GISIG	168	False	True	True	False	1	2	Low
WP_016995371.1	512	GCSAG	188	False	True	True	False	9	2	Low
WP_016995390.1	495	GRSLG	39	False	True	True	False	1	2	Low
WP_016995426.1	586	GLSLG	545	False	True	True	False	5	2	Low
WP_016995490.1	272	GSSGG	120	False	True	True	False	0	2	Low
WP_016995528.1	51	GLSEG	9	False	False	True	False	0	1	Low
WP_016995609.1	392	GFSGG	103	False	True	True	False	2	2	Low
WP_026023485.1	482	GLSMG	140	False	True	True	False	4	2	Low
WP_036074770.1	86	GYSVG	55	False	False	True	False	0	1	Low
WP_036074788.1	168	GTSAG	36	False	True	True	False	2	2	Low
WP_036074915.1	299	GESFG	202	False	True	True	False	1	2	Low
WP_036074982.1	838	GYSYG	540	False	True	True	False	5	2	Low
WP_036075052.1	503	GASLG	146	False	True	True	False	2	2	Low
WP_036075161.1	443	GNSAG	32	False	True	True	False	6	2	Low
WP_036075165.1	68	GMSCG	10	False	True	True	False	2	2	Low
WP_036075206.1	445	GNSWG	65	False	True	True	False	5	2	Low
WP_036075214.1	72	GISIG	15	False	False	True	False	2	1	Low
WP_036075225.1	175	GISFG	171	False	False	True	False	0	1	Low
WP_036075279.1	231	GISGG	108	False	True	True	False	4	2	Low
WP_036075366.1	607	GYSNG	346	False	True	True	False	1	2	Low
WP_036075384.1	472	GGSSG	154	False	True	True	False	5	2	Low
WP_036075395.1	464	GVSEG	325	False	False	True	False	1	1	Low
WP_036075395.1	464	GLSIG	338	False	False	True	False	1	1	Low
WP_036075489.1	297	GNSKG	190	False	True	True	False	4	2	Low
WP_036075506.1	168	GSSQG	129	False	False	True	False	2	1	Low
WP_036075621.1	176	GYSNG	141	False	False	True	False	1	1	Low
WP_036075630.1	413	GWSLG	20	False	False	True	False	3	1	Low
WP_036075632.1	555	GTSHG	187	False	True	True	False	2	2	Low
WP_036075678.1	309	GISSG	265	False	False	True	False	1	1	Low
WP_036075680.1	675	GSSQG	530	False	True	True	False	1	2	Low
WP_036075691.1	1170	GLSSG	451	False	True	True	False	4	2	Low
WP_036075717.1	841	GFSLG	685	False	True	True	False	1	2	Low
WP_036075730.1	367	GISAG	285	False	True	True	False	7	2	Low
WP_036075751.1	255	GGSSG	11	False	True	True	False	2	2	Low
WP_036075760.1	668	GESKG	295	False	True	True	False	7	2	Low
WP_036075779.1	481	GDSAG	437	False	False	True	False	0	1	Low
WP_036075785.1	430	GSSFG	86	False	True	True	False	1	2	Low
WP_036075788.1	881	GSSPG	555	False	True	True	False	4	2	Low
WP_036075795.1	304	GSSHG	140	False	True	True	False	0	2	Low
WP_036075811.1	264	GQSCG	189	False	True	True	False	11	2	Low
WP_036075811.1	264	GQSCG	207	False	True	True	False	11	2	Low
WP_036075815.1	381	GLSVG	220	False	True	True	False	7	2	Low
WP_036075847.1	434	GTSSG	388	False	True	True	False	1	2	Low
WP_036075854.1	260	GASAG	106	False	True	True	False	2	2	Low
WP_036075862.1	307	GISFG	240	False	True	True	False	4	2	Low
WP_036075870.1	448	GGSFG	311	False	True	True	False	1	2	Low
WP_036075897.1	361	GISAG	292	False	True	True	False	1	2	Low
WP_036075916.1	665	GLSEG	320	False	True	True	False	5	2	Low
WP_036075950.1	266	GHSLG	151	False	True	True	False	3	2	Low
WP_036075991.1	359	GISSG	114	False	True	True	False	2	2	Low
WP_036076015.1	180	GASMG	107	False	True	True	False	0	2	Low
WP_036076018.1	348	GISSG	103	False	True	True	False	1	2	Low
WP_036076044.1	432	GDSVG	68	False	True	True	False	2	2	Low
WP_036076047.1	274	GISGG	46	False	True	True	False	2	2	Low
WP_036076082.1	286	GTSYG	37	False	True	True	False	4	2	Low
WP_036076083.1	344	GGSTG	175	False	True	True	False	4	2	Low
WP_036076130.1	830	GHSNG	338	False	True	True	False	1	2	Low
WP_036076130.1	830	GYSNG	684	False	True	True	False	1	2	Low
WP_036076137.1	656	GSSNG	172	False	True	True	False	0	2	Low
WP_036076137.1	656	GSSKG	401	False	True	True	False	0	2	Low
WP_036076174.1	214	GHSPG	134	False	True	True	False	2	2	Low
WP_036076191.1	277	GLSGG	173	False	True	True	False	3	2	Low
WP_036076194.1	734	GTSMG	423	False	True	True	False	0	2	Low
WP_036076201.1	217	GFSQG	108	False	True	True	False	1	2	Low
WP_036076217.1	351	GLSGG	121	False	True	True	False	5	2	Low
WP_036076246.1	374	GMSGG	15	False	True	True	False	6	2	Low
WP_036076258.1	276	GLSTG	193	False	True	True	False	1	2	Low
WP_036076280.1	340	GHSPG	60	False	True	True	False	7	2	Low
WP_036076292.1	223	GFSTG	158	False	False	True	False	5	1	Low
WP_036076292.1	223	GASSG	206	False	False	True	False	5	1	Low
WP_036076296.1	318	GESLG	171	False	True	True	False	0	2	Low
WP_036076304.1	442	GLSIG	169	False	True	True	False	5	2	Low
WP_036076319.1	604	GKSTG	354	False	True	True	False	1	2	Low
WP_036076350.1	188	GPSGG	100	False	True	True	False	2	2	Low
WP_036076351.1	250	GISLG	91	False	True	True	False	2	2	Low
WP_036076381.1	186	GCSEG	19	False	True	True	False	1	2	Low
WP_036076382.1	313	GSSLG	54	False	True	True	False	0	2	Low
WP_036076424.1	209	GISTG	140	False	False	True	False	1	1	Low
WP_036076435.1	251	GYSLG	20	False	True	True	False	4	2	Low
WP_036076443.1	258	GASWG	97	False	True	True	False	3	2	Low
WP_036076522.1	949	GQSAG	125	False	False	True	False	0	1	Low
WP_036076549.1	371	GSSVG	196	False	True	True	False	6	2	Low
WP_036076594.1	371	GISGG	314	False	True	True	False	2	2	Low
WP_036076683.1	254	GTSMG	112	False	True	True	False	2	2	Low
WP_036076714.1	436	GGSSG	288	False	True	True	False	0	2	Low
WP_036076714.1	436	GRSTG	404	False	True	True	False	0	2	Low
WP_036076718.1	955	GFSIG	256	False	True	True	False	12	2	Low
WP_036076721.1	836	GLSVG	149	False	True	True	False	4	2	Low
WP_036076757.1	245	GASRG	11	False	True	True	False	0	2	Low
WP_036076774.1	364	GASKG	272	False	True	True	False	6	2	Low
WP_036076857.1	227	GFSYG	50	False	True	True	False	5	2	Low
WP_036076910.1	250	GSSKG	14	False	True	True	False	3	2	Low
WP_036076919.1	385	GESGG	274	False	True	True	False	3	2	Low
WP_036076968.1	394	GFSQG	23	False	True	True	False	2	2	Low
WP_036076981.1	581	GMSGG	376	False	True	True	False	0	2	Low
WP_036077030.1	277	GISKG	33	False	True	True	False	3	2	Low
WP_036077047.1	371	GSSQG	177	False	True	True	False	1	2	Low
WP_036077053.1	158	GFSLG	135	False	False	True	False	2	1	Low
WP_036077111.1	348	GASDG	138	False	True	True	False	1	2	Low
WP_036077111.1	348	GPSAG	232	False	False	True	False	1	1	Low
WP_036077189.1	475	GFSLG	95	False	True	True	False	7	2	Low
WP_036077223.1	868	GLSTG	764	False	True	True	False	6	2	Low
WP_036077226.1	396	GISIG	336	False	True	True	False	3	2	Low
WP_036077261.1	429	GVSVG	260	False	True	True	False	3	2	Low
WP_036077261.1	429	GGSRG	395	False	False	True	False	3	1	Low
WP_036077269.1	338	GNSNG	199	False	True	True	False	7	2	Low
WP_036077281.1	369	GTSNG	101	False	True	True	False	1	2	Low
WP_036077288.1	422	GLSTG	92	False	True	True	False	0	2	Low
WP_036077288.1	422	GASGG	381	False	False	True	False	0	1	Low
WP_036077291.1	395	GFSVG	309	False	True	True	False	2	2	Low
WP_036077295.1	290	GLSTG	247	False	False	True	False	1	1	Low
WP_036077299.1	304	GRSQG	203	False	True	True	False	1	2	Low
WP_036077358.1	556	GASRG	472	False	True	True	False	6	2	Low
WP_036077385.1	427	GHSEG	251	False	True	True	False	3	2	Low
WP_036077396.1	341	GASAG	143	False	True	True	False	4	2	Low
WP_036077441.1	303	GTSTG	250	False	True	True	False	5	2	Low
WP_036077465.1	371	GESTG	41	False	True	True	False	2	2	Low
WP_036077511.1	498	GTSMG	285	False	True	True	False	1	2	Low
WP_036077578.1	492	GLSIG	266	False	True	True	False	5	2	Low
WP_036077581.1	292	GSSSG	269	False	False	True	False	5	1	Low
WP_036077585.1	585	GPSGG	375	False	True	True	False	3	2	Low
WP_036077594.1	438	GFSNG	87	False	True	True	False	2	2	Low
WP_036077613.1	258	GLSIG	172	False	False	True	False	3	1	Low
WP_036077621.1	209	GQSMG	152	False	False	True	False	3	1	Low
WP_036077645.1	453	GSSMG	148	False	True	True	False	6	2	Low
WP_036077660.1	677	GESDG	86	False	True	True	False	7	2	Low
WP_036077660.1	677	GKSWG	125	False	True	True	False	7	2	Low
WP_036077671.1	278	GDSLG	42	False	True	True	False	3	2	Low
WP_036077704.1	382	GRSKG	15	False	True	True	False	3	2	Low
WP_036077759.1	659	GVSLG	300	False	True	True	False	2	2	Low
WP_036077872.1	493	GASPG	430	False	True	True	False	4	2	Low
WP_036077886.1	513	GASDG	236	False	True	True	False	6	2	Low
WP_036077890.1	466	GISGG	125	False	True	True	False	6	2	Low
WP_036077909.1	221	GRSLG	124	False	False	True	False	0	1	Low
WP_036077913.1	431	GNSGG	273	False	True	True	False	0	2	Low
WP_036077932.1	250	GSSPG	167	False	True	True	False	2	2	Low
WP_036077949.1	371	GISQG	213	False	True	True	False	0	2	Low
WP_036077987.1	207	GKSLG	102	False	True	True	False	3	2	Low
WP_036077989.1	322	GNSGG	236	False	True	True	False	4	2	Low
WP_036077989.1	322	GFSLG	259	False	True	True	False	4	2	Low
WP_036077992.1	268	GASTG	120	False	True	True	False	1	2	Low
WP_036078010.1	192	GYSVG	87	False	True	True	False	4	2	Low
WP_036078053.1	320	GISSG	231	False	True	True	False	2	2	Low
WP_036078059.1	507	GASLG	68	False	True	True	False	1	2	Low
WP_036078096.1	297	GTSLG	269	False	False	True	False	1	1	Low
WP_036078113.1	251	GASKG	155	False	True	True	False	0	2	Low
WP_036078128.1	494	GFSEG	452	False	False	True	False	8	1	Low
WP_036078131.1	205	GASKG	36	False	True	True	False	2	2	Low
WP_036078132.1	380	GGSGG	60	False	False	True	False	6	1	Low
WP_036078150.1	341	GESTG	270	False	True	True	False	2	2	Low
WP_036078166.1	450	GNSFG	149	False	True	True	False	5	2	Low
WP_036078208.1	435	GVSYG	186	False	True	True	False	1	2	Low
WP_036078216.1	555	GASVG	145	False	True	True	False	1	2	Low
WP_036078280.1	325	GASRG	234	False	True	True	False	2	2	Low
WP_036078288.1	307	GYSQG	170	False	True	True	False	1	2	Low
WP_036078348.1	1027	GYSAG	112	False	True	True	False	11	2	Low
WP_036078348.1	1027	GSSAG	335	False	True	True	False	11	2	Low
WP_036078414.1	287	GHSEG	190	False	True	True	False	1	2	Low
WP_036078453.1	805	GRSEG	223	False	True	True	False	3	2	Low
WP_036078464.1	258	GFSRG	122	False	True	True	False	2	2	Low
WP_036078472.1	317	GKSSG	60	False	True	True	False	5	2	Low
WP_036078485.1	269	GYSMG	94	False	True	True	False	3	2	Low
WP_036078487.1	571	GFSQG	438	False	True	True	False	3	2	Low
WP_036078506.1	351	GISAG	109	False	True	True	False	3	2	Low
WP_036078506.1	351	GSSFG	293	False	False	True	False	3	1	Low
WP_036078572.1	597	GNSQG	71	False	True	True	False	5	2	Low
WP_036078572.1	597	GDSIG	270	False	True	True	False	5	2	Low
WP_036078644.1	794	GYSVG	229	False	True	True	False	2	2	Low
WP_036078649.1	293	GLSRG	235	False	True	True	False	1	2	Low
WP_036078669.1	562	GLSQG	128	False	True	True	False	1	2	Low
WP_036078705.1	486	GGSSG	149	False	True	True	False	3	2	Low
WP_036078759.1	984	GDSIG	364	False	True	True	False	2	2	Low
WP_036078780.1	248	GLSLG	91	False	True	True	False	1	2	Low
WP_036078808.1	757	GASFG	614	True	True	True	False	0	5	Low
WP_036078813.1	331	GGSSG	41	False	True	True	False	1	2	Low
WP_036078813.1	331	GHSLG	89	False	True	True	False	1	2	Low
WP_036078835.1	280	GLSLG	146	False	False	True	False	0	1	Low
WP_036078847.1	327	GESTG	288	False	True	True	False	3	2	Low
WP_036078873.1	85	GRSKG	25	False	False	True	False	5	1	Low
WP_036078981.1	448	GVSIG	49	False	True	True	False	4	2	Low
WP_036078983.1	358	GGSLG	196	False	True	True	False	3	2	Low
WP_036079007.1	271	GSSKG	107	False	True	True	False	0	2	Low
WP_036079021.1	628	GRSAG	412	False	True	True	False	1	2	Low
WP_036079046.1	496	GASGG	375	False	True	True	False	3	2	Low
WP_036079083.1	285	GTSNG	215	False	True	True	False	6	2	Low
WP_036079122.1	471	GASSG	392	False	True	True	False	2	2	Low
WP_036079166.1	618	GHSFG	452	False	True	True	False	1	2	Low
WP_036079171.1	465	GFSNG	373	False	False	True	False	1	1	Low
WP_036079183.1	468	GDSQG	144	False	True	True	False	4	2	Low
WP_036079190.1	509	GCSAG	19	False	True	True	False	2	2	Low
WP_036079192.1	179	GESIG	58	False	True	True	False	0	2	Low
WP_036079200.1	718	GISYG	115	False	True	True	False	3	2	Low
WP_036079202.1	272	GCSFG	33	False	True	True	False	4	2	Low
WP_036079214.1	250	GASSG	13	False	True	True	False	2	2	Low
WP_036079239.1	319	GYSEG	277	False	False	True	False	4	1	Low
WP_036079287.1	812	GISAG	172	False	True	True	False	0	2	Low
WP_036079304.1	303	GWSTG	94	False	True	True	False	3	2	Low
WP_036079317.1	272	GESYG	95	False	True	True	False	5	2	Low
WP_036079347.1	264	GSSHG	208	False	True	True	False	7	2	Low
WP_036079385.1	373	GDSVG	264	False	False	True	False	4	1	Low
WP_036079397.1	230	GFSGG	10	False	True	True	False	3	2	Low
WP_036079397.1	230	GFSMG	77	False	True	True	False	3	2	Low
WP_036079400.1	359	GSSVG	185	False	True	True	False	1	2	Low
WP_036079419.1	459	GHSTG	64	False	True	True	False	8	2	Low
WP_036079437.1	300	GFSFG	41	False	True	True	False	3	2	Low
WP_036079444.1	368	GVSVG	134	False	True	True	False	5	2	Low
WP_036079454.1	338	GTSIG	237	False	True	True	False	1	2	Low
WP_036079458.1	202	GYSNG	100	False	True	True	False	1	2	Low
WP_036079484.1	316	GRSGG	125	False	True	True	False	5	2	Low
WP_036079547.1	256	GHSLG	145	False	True	True	False	1	2	Low
WP_036079595.1	303	GFSLG	131	False	True	True	False	1	2	Low
WP_036079599.1	222	GFSIG	58	False	True	True	False	0	2	Low
WP_036079614.1	523	GISPG	250	False	True	True	False	6	2	Low
WP_036079651.1	357	GLSNG	100	False	True	True	False	0	2	Low
WP_036079672.1	302	GSSVG	141	False	True	True	False	3	2	Low
WP_036079697.1	426	GISFG	320	False	False	True	False	3	1	Low
WP_036079726.1	499	GGSDG	268	False	True	True	False	6	2	Low
WP_036079784.1	511	GCSAG	19	False	True	True	False	2	2	Low
WP_036079799.1	386	GMSIG	134	False	True	True	False	2	2	Low
WP_036079894.1	399	GNSVG	145	False	True	True	False	2	2	Low
WP_036079894.1	399	GSSVG	350	False	False	True	False	2	1	Low
WP_036079916.1	342	GYSIG	65	False	True	True	False	4	2	Low
WP_036080038.1	195	GLSLG	65	False	True	True	False	1	2	Low
WP_036080111.1	218	GTSRG	209	False	False	True	False	3	1	Low
WP_036080190.1	664	GASFG	616	False	True	True	False	1	2	Low
WP_036080222.1	535	GGSLG	438	False	True	True	False	2	2	Low
WP_036080266.1	305	GHSMG	109	False	True	True	False	4	2	Low
WP_036080282.1	422	GGSQG	53	False	True	True	False	7	2	Low
WP_036080305.1	250	GASIG	163	False	True	True	False	6	2	Low
WP_036080317.1	579	GPSTG	303	False	True	True	False	0	2	Low
WP_036080376.1	361	GLSKG	80	False	True	True	False	1	2	Low
WP_036080460.1	227	GLSLG	113	False	False	True	False	2	1	Low
WP_036080520.1	248	GASRG	13	False	False	True	False	1	1	Low
WP_036080521.1	317	GHSLG	89	False	True	True	False	3	2	Low
WP_036080529.1	220	GISIG	122	False	True	True	False	2	2	Low
WP_036080548.1	448	GQSGG	36	False	False	True	False	2	1	Low
WP_036080551.1	323	GESGG	125	False	True	True	False	3	2	Low
WP_036080551.1	323	GESMG	163	False	True	True	False	3	2	Low
WP_036080618.1	662	GGSYG	522	True	True	True	False	4	5	Low
WP_036080708.1	183	GISIG	98	False	True	True	False	3	2	Low
WP_036080766.1	202	GPSSG	42	False	True	True	False	0	2	Low
WP_036080840.1	453	GGSIG	25	False	True	True	False	0	2	Low
WP_036080840.1	453	GISAG	222	True	True	True	False	0	5	Low
WP_036080845.1	301	GLSAG	15	False	True	True	False	4	2	Low
WP_036080854.1	164	GKSAG	135	False	False	True	False	0	1	Low
WP_036080867.1	293	GLSWG	97	False	True	True	False	2	2	Low
WP_036080926.1	394	GVSGG	104	False	False	True	False	2	1	Low
WP_036081037.1	513	GQSHG	258	False	True	True	False	13	2	Low
WP_036081037.1	513	GQSGG	348	False	True	True	False	13	2	Low
WP_036081043.1	343	GESKG	82	False	True	True	False	2	2	Low
WP_036081077.1	243	GLSIG	92	False	True	True	False	1	2	Low
WP_036081152.1	274	GDSGG	227	False	True	True	False	0	2	Low
WP_036081287.1	256	GGSKG	14	False	True	True	False	2	2	Low
WP_036081301.1	421	GLSGG	261	False	True	True	False	7	2	Low
WP_036081316.1	183	GMSGG	73	False	True	True	False	0	2	Low
WP_036081353.1	458	GASAG	69	False	True	True	False	3	2	Low
WP_036081353.1	458	GISIG	124	False	True	True	False	3	2	Low
WP_036081416.1	333	GQSGG	46	False	True	True	False	2	2	Low
WP_036081455.1	339	GQSYG	106	False	True	True	False	6	2	Low
WP_036081477.1	107	GPSIG	31	False	True	True	False	2	2	Low
WP_036081517.1	607	GPSTG	447	False	False	True	False	4	1	Low
WP_036081529.1	465	GESDG	322	False	True	True	False	3	2	Low
WP_051145745.1	308	GASIG	73	False	True	True	False	2	2	Low
WP_052125317.1	1455	GYSNG	124	False	True	True	False	0	2	Low
WP_052125320.1	60	GSSLG	44	False	False	True	False	0	1	Low
WP_052125334.1	171	GYSDG	104	False	True	True	False	4	2	Low
WP_052125352.1	404	GESEG	252	False	True	True	False	2	2	Low
WP_052125353.1	336	GFSFG	277	False	False	True	False	3	1	Low
WP_052125357.1	141	GNSSG	104	False	False	True	False	3	1	Low
WP_052125376.1	644	GDSAG	436	False	True	True	False	4	2	Low
WP_052125385.1	498	GMSVG	174	False	True	True	False	4	2	Low
WP_052125386.1	442	GGSIG	424	False	False	True	False	1	1	Low
WP_052125390.1	249	GSSAG	238	False	False	True	False	2	1	Low
WP_052125404.1	269	GHSFG	87	False	True	True	False	4	2	Low
WP_052125421.1	366	GFSAG	213	False	True	True	False	1	2	Low
WP_081977485.1	803	GLSVG	349	False	True	True	False	14	2	Low
WP_081977540.1	40	GNSGG	9	False	False	False	False	1	0	Low
WP_088364070.1	1443	GCSNG	668	False	True	True	False	16	2	Low
WP_088364070.1	1443	GLSHG	1182	False	True	True	False	16	2	Low
WP_164835479.1	230	GFSLG	91	False	True	True	False	2	2	Low
WP_176408537.1	454	GSSGG	230	False	True	True	False	0	2	Low
WP_176408538.1	437	GGSAG	3	False	True	True	False	1	2	Low
WP_176408543.1	72	GKSGG	26	False	False	False	False	0	0	Low
WP_244905031.1	430	GTSFG	84	False	True	True	False	2	2	Low
WP_244905038.1	228	GISIG	182	False	True	True	False	1	2	Low
WP_280522778.1	397	GNSSG	243	False	True	True	False	3	2	Low
WP_425319325.1	390	GYSAG	247	False	True	True	False	0	2	Low
